# Supplementary material for: DNA sequence-dependent activity and base flipping mechanisms of DNMT1 regulate genome-wide DNA methylation
Source: Nat Commun. 2020 Jul 24;11:3723. doi: 10.1038/s41467-020-17531-8 (PMC7381644; doi:10.1038/s41467-020-17531-8)
Supplement: Supplementary file 4 — Source Data [file 41467_2020_17531_MOESM4_ESM.xlsx]

## Sheet: 1a
	time	Average	Exp. 1	Exp. 2
	1 min	0.1065	0.104	0.109
	3 min	0.217	0.208	0.226
	10 min	0.5125	0.508	0.517
	30 min	0.686	0.69	0.682

## Sheet: 1b
	CpG site #
	1	2	3	4	5	6	7	8	9	10	11	12	13	14	15	16	17	18	19	20	21	22	23	24	25	26	27	28	29	30	31	32	33	34	35	36	37	38	39	40	41	42	43	44
Exp. 1
1 min	0.119253	0.219465	0.0412212	0.052366	0.124372	0.32721	0.261267	0.0404044	0.281615	0.0660701	0.14481	0.0899025	0.0934601	0.287532	0.111956	0.0609152	0.112755	0.229104	0.0827328	0.181402	0.233405	0.163306	0.0764707	0.068702	0.101737	0.0716243	0.0777957	0.0687383	0.163487	0.404897	0.10838	0.051041	0.282504	0.0976349	0.0681212	0.249614	0.205961	0.0831866	0.0900659	0.0775779	0.0766159	0.155374	0.122411	0.05164
3 min	0.229849	0.375404	0.0554896	0.0783759	0.216515	0.517818	0.467296	0.0466858	0.458346	0.0995269	0.214981	0.193702	0.134852	0.468356	0.211693	0.105682	0.216497	0.394108	0.168241	0.326618	0.388281	0.316134	0.147491	0.125208	0.184423	0.130907	0.150012	0.134194	0.305649	0.634276	0.199638	0.0817001	0.490091	0.179419	0.131107	0.446328	0.386089	0.165738	0.182122	0.145592	0.147455	0.293795	0.237319	0.0695538
10 min	0.555914	0.721045	0.16308	0.213227	0.520189	0.832063	0.814147	0.143127	0.79105	0.290504	0.515238	0.553674	0.389218	0.809425	0.533208	0.328562	0.588009	0.765107	0.488728	0.710711	0.747393	0.672598	0.491764	0.39398	0.497902	0.417239	0.468761	0.446569	0.694939	0.903943	0.523009	0.309364	0.836326	0.457402	0.439418	0.807442	0.76543	0.520176	0.524668	0.424511	0.411667	0.641137	0.560892	0.169502
30 min	0.763224	0.863598	0.345295	0.399677	0.726691	0.923732	0.916495	0.319791	0.903793	0.51131	0.725566	0.76308	0.614769	0.912689	0.735341	0.557792	0.780886	0.888785	0.700682	0.857773	0.880062	0.832312	0.709505	0.617508	0.707429	0.651101	0.693012	0.685097	0.851574	0.956993	0.730598	0.557143	0.92539	0.66993	0.680382	0.911708	0.889693	0.743905	0.743429	0.64927	0.640533	0.815977	0.760254	0.350946
Exp. 2
1 min	0.12251	0.22514	0.039096	0.0508734	0.131478	0.344066	0.267315	0.0367369	0.292058	0.0640915	0.148352	0.0926706	0.09566	0.299802	0.111525	0.060958	0.114569	0.242211	0.0838826	0.186098	0.242337	0.172898	0.0753287	0.0710967	0.104988	0.071655	0.0800828	0.0683955	0.174806	0.426652	0.11338	0.0506753	0.288943	0.102179	0.0697641	0.266216	0.216388	0.0821898	0.0911579	0.0788042	0.0772735	0.159013	0.125644	0.0493067
3 min	0.236357	0.39125	0.0551506	0.0783995	0.228489	0.548124	0.499309	0.0475443	0.489646	0.104975	0.233404	0.20752	0.149305	0.495832	0.222995	0.111404	0.233068	0.430964	0.176946	0.355068	0.421638	0.337707	0.161322	0.133102	0.201559	0.139474	0.16633	0.143007	0.339837	0.67089	0.22206	0.0899865	0.518633	0.195261	0.14168	0.484806	0.420068	0.181767	0.198512	0.156892	0.158182	0.322438	0.262802	0.0766988
10 min	0.569381	0.737004	0.167785	0.218649	0.529925	0.837431	0.822481	0.14588	0.799779	0.29605	0.517201	0.558867	0.399889	0.814242	0.535531	0.340056	0.593627	0.774591	0.493573	0.715537	0.755253	0.68601	0.501422	0.400101	0.507613	0.425403	0.475779	0.458375	0.708501	0.910915	0.540927	0.31984	0.841559	0.4639	0.449534	0.817671	0.770496	0.527731	0.535288	0.433625	0.418821	0.654241	0.572777	0.17578
30 min	0.756572	0.860454	0.338165	0.399038	0.716067	0.918105	0.910612	0.308194	0.898081	0.498241	0.708819	0.750945	0.601093	0.907324	0.72297	0.544244	0.769774	0.887611	0.691168	0.852373	0.875047	0.825413	0.69992	0.608111	0.698595	0.639668	0.6859	0.673107	0.84434	0.955601	0.723657	0.547941	0.922064	0.65606	0.663389	0.908355	0.885844	0.730823	0.733244	0.638392	0.627824	0.807057	0.751877	0.338067
Average
1 min	0.120882	0.222302	0.0401586	0.0516197	0.127925	0.335638	0.264291	0.0385707	0.286837	0.0650808	0.146581	0.0912866	0.0945601	0.293667	0.111741	0.0609366	0.113662	0.235657	0.0833077	0.18375	0.237871	0.168102	0.0758997	0.0698994	0.103363	0.0716397	0.0789393	0.0685669	0.169147	0.415775	0.11088	0.0508581	0.285724	0.099907	0.0689426	0.257915	0.211174	0.0826882	0.0906119	0.0781911	0.0769447	0.157193	0.124027	0.0504733
3 min	0.233103	0.383327	0.0553201	0.0783877	0.222502	0.532971	0.483302	0.047115	0.473996	0.102251	0.224193	0.200611	0.142078	0.482094	0.217344	0.108543	0.224783	0.412536	0.172593	0.340843	0.404959	0.32692	0.154406	0.129155	0.192991	0.13519	0.158171	0.1386	0.322743	0.652583	0.210849	0.0858433	0.504362	0.18734	0.136394	0.465567	0.403079	0.173753	0.190317	0.151242	0.152818	0.308117	0.250061	0.0731263
10 min	0.562647	0.729024	0.165433	0.215938	0.525057	0.834747	0.818314	0.144503	0.795415	0.293277	0.51622	0.556271	0.394554	0.811833	0.53437	0.334309	0.590818	0.769849	0.491151	0.713124	0.751323	0.679304	0.496593	0.397041	0.502758	0.421321	0.47227	0.452472	0.70172	0.907429	0.531968	0.314602	0.838942	0.460651	0.444476	0.812556	0.767963	0.523954	0.529978	0.429068	0.415244	0.647689	0.566835	0.172641
30 min	0.759898	0.862026	0.34173	0.399358	0.721379	0.920919	0.913554	0.313993	0.900937	0.504776	0.717193	0.757012	0.607931	0.910006	0.729156	0.551018	0.77533	0.888198	0.695925	0.855073	0.877555	0.828862	0.704713	0.61281	0.703012	0.645384	0.689456	0.679102	0.847957	0.956297	0.727128	0.552542	0.923727	0.662995	0.671886	0.910032	0.887769	0.737364	0.738337	0.643831	0.634178	0.811517	0.756066	0.344507

## Sheet: 1d
		Exp. 1					Exp. 2					Average
		1 min	3 min	10 min	30 min		1 min	3 min	10 min	30 min		1 min	3 min	10 min	30 min
Sum of methlyated CpGs per substrate	0	0.0781578	0.00611871	0.000251881	0.000215944		0.0899443	0.0118669	0.000414176	0.000187425		0.084051	0.0089928	0.000333029	0.000201685
	1	0.0950243	0.0157322	0.000981523	0.00038281		0.106781	0.0249027	0.0011373	0.000325832		0.100903	0.0203175	0.00105941	0.000354321
	2	0.106089	0.0282033	0.00190455	0.000626564		0.113281	0.0403642	0.00221524	0.000697798		0.109685	0.0342837	0.00205989	0.000662181
	3	0.109339	0.0389344	0.00330045	0.00101101		0.112606	0.0527882	0.00415526	0.00105391		0.110973	0.0458613	0.00372785	0.00103246
	4	0.104171	0.0501589	0.0053805	0.00150016		0.106907	0.0632724	0.00639613	0.00151382		0.105539	0.0567156	0.00588831	0.00150699
	5	0.0964758	0.060776	0.00834457	0.00226741		0.0955439	0.0692268	0.00935067	0.00210781		0.0960098	0.0650014	0.00884762	0.00218761
	6	0.0847866	0.0691205	0.0101614	0.00303794		0.0802498	0.0736324	0.0119963	0.00283156		0.0825182	0.0713765	0.0110788	0.00293475
	7	0.0711111	0.0726789	0.0128264	0.00391316		0.0650536	0.0713328	0.0139835	0.00335779		0.0680824	0.0720058	0.013405	0.00363548
	8	0.0572267	0.0690476	0.0143068	0.00432869		0.0516908	0.0677145	0.0154878	0.00422716		0.0544588	0.068381	0.0148973	0.00427793
	9	0.0436845	0.0679655	0.0168354	0.00531353		0.039083	0.0653144	0.0177732	0.00524214		0.0413837	0.06664	0.0173043	0.00527783
	10	0.03226	0.0644857	0.0182281	0.00683986		0.0281887	0.0616176	0.0200289	0.0060423		0.0302244	0.0630516	0.0191285	0.00644108
	11	0.0252746	0.0602844	0.0204641	0.00765619		0.021785	0.0533014	0.0225058	0.00677903		0.0235298	0.0567929	0.021485	0.00721761
	12	0.0181343	0.0544106	0.0227115	0.00828766		0.015187	0.0494858	0.0236404	0.0076037		0.0166607	0.0519482	0.023176	0.00794568
	13	0.0126238	0.0484918	0.0242033	0.00878826		0.0110105	0.0424136	0.0260135	0.00913049		0.0118171	0.0454527	0.0251084	0.00895938
	14	0.00950297	0.0437523	0.0252336	0.0100316		0.00757265	0.0371276	0.0264331	0.0107092		0.00853781	0.04044	0.0258333	0.0103704
	15	0.00741581	0.0360638	0.0274177	0.0117248		0.00638012	0.0332152	0.0279023	0.0106472		0.00689797	0.0346395	0.02766	0.011186
	16	0.0049991	0.0328624	0.0277264	0.0122254		0.00405315	0.0276279	0.0288359	0.0116348		0.00452612	0.0302451	0.0282811	0.0119301
	17	0.00387538	0.0281902	0.0291337	0.0133018		0.00290418	0.0235383	0.0294295	0.0129626		0.00338978	0.0258643	0.0292816	0.0131322
	18	0.00298577	0.023004	0.0309456	0.0147513		0.00233423	0.019562	0.0300635	0.0134355		0.00266	0.021283	0.0305046	0.0140934
	19	0.00191248	0.0193597	0.030632	0.0158817		0.00159548	0.0164752	0.0310565	0.0153155		0.00175398	0.0179175	0.0308442	0.0155986
	20	0.00126598	0.0166312	0.0327543	0.0172526		0.00137404	0.0136258	0.0320076	0.0160969		0.00132001	0.0151285	0.0323809	0.0166748
	21	0.000981451	0.0132242	0.0334092	0.0179871		0.000947489	0.01135	0.0329156	0.0171105		0.00096447	0.0122871	0.0331624	0.0175488
	22	0.000887808	0.0112114	0.0333279	0.0186382		0.000491896	0.00850609	0.0329358	0.0186546		0.000689852	0.00985875	0.0331319	0.0186464
	23	0.000747344	0.00871645	0.0340462	0.0201384		0.000497341	0.00728232	0.0334201	0.018966		0.000622342	0.00799939	0.0337332	0.0195522
	24	0.000493427	0.00752037	0.0341339	0.0227052		0.000386619	0.00549234	0.0342053	0.020895		0.000440023	0.00650635	0.0341696	0.0218001
	25	0.000388979	0.00656911	0.0348327	0.023443		0.000265006	0.0045115	0.0345116	0.0225617		0.000326993	0.0055403	0.0346721	0.0230023
	26	0.000342157	0.0048404	0.0352406	0.0250086		0.000215998	0.00345942	0.0346411	0.0233647		0.000279078	0.00414991	0.0349408	0.0241867
	27	0.000513236	0.00359386	0.0356095	0.0260392		0.000381174	0.00277813	0.0344778	0.0250631		0.000447205	0.00318599	0.0350436	0.0255512
	28	0.000590672	0.00297152	0.0355103	0.0277259		0.000548164	0.00198725	0.0335011	0.0268797		0.000569418	0.00247938	0.0345057	0.0273028
	29	0.000556456	0.00291358	0.035603	0.0277046		0.00056813	0.00209319	0.0348192	0.0278182		0.000562293	0.00250339	0.0352111	0.0277614
	30	0.000542049	0.00231554	0.0359361	0.0306231		0.000455593	0.00180095	0.0333176	0.0301524		0.000498821	0.00205824	0.0346268	0.0303878
	31	0.000558257	0.00165209	0.0337456	0.0326141		0.000470114	0.00125299	0.0330248	0.0321824		0.000514185	0.00145254	0.0333852	0.0323982
	32	0.000547452	0.00188757	0.0332142	0.0351579		0.000448333	0.00133701	0.0328265	0.034988		0.000497892	0.00161229	0.0330203	0.035073
	33	0.000453809	0.00181842	0.0327364	0.0387488		0.000413846	0.0011781	0.0309998	0.0367671		0.000433827	0.00149826	0.0318681	0.0377579
	34	0.00050063	0.00123907	0.0310187	0.0395521		0.000544534	0.000973534	0.0294578	0.0382376		0.000522582	0.0011063	0.0302383	0.0388949
	35	0.000653701	0.00161658	0.0292816	0.0435634		0.000544534	0.00134066	0.0276891	0.0423148		0.000599117	0.00147862	0.0284853	0.0429391
	36	0.000833784	0.00152874	0.0279523	0.0461155		0.000562685	0.00121829	0.0261147	0.0463142		0.000698234	0.00137352	0.0270335	0.0462148
	37	0.000596074	0.00148202	0.0236541	0.0506814		0.000742381	0.00105025	0.0222252	0.048931		0.000669228	0.00126613	0.0229396	0.0498062
	38	0.000947236	0.00136802	0.0200075	0.0513112		0.000894851	0.00144295	0.0199277	0.0535445		0.000921043	0.00140548	0.0199676	0.0524279
	39	0.00102107	0.00138484	0.0162341	0.0555712		0.000936598	0.00128404	0.0158858	0.0558498		0.000978834	0.00133444	0.0160599	0.0557105
	40	0.000813974	0.00123907	0.011957	0.0548039		0.000889405	0.00132605	0.0119315	0.059137		0.00085169	0.00128256	0.0119443	0.0569705
	41	0.00101567	0.00136802	0.00882883	0.0542134		0.00126695	0.00139181	0.00941543	0.0584176		0.00114131	0.00137991	0.00912213	0.0563155
	42	0.00301819	0.00234918	0.0072038	0.0493137		0.00376817	0.00296809	0.00712464	0.0556667		0.00339318	0.00265864	0.00716422	0.0524902
	43	0.0076049	0.00499738	0.00667403	0.0392134		0.00925707	0.00682387	0.00735804	0.0429103		0.00843099	0.00591063	0.00701604	0.0410619
	44	0.00907618	0.00592061	0.00609877	0.0197883		0.0109778	0.00874537	0.00644739	0.0213708		0.010027	0.00733299	0.00627308	0.0205796

## Sheet: 3a
Flank	-10	-9	-8	-7	-6	-5	-4	-3	-2	-1	C	G	1	2	3	4	5	6	7	8	9	10
Exp. 1	0.120827	0.0444878	0.102737	0.145017	0.174597	0.250659	0.345465	0.092625	1	0.685472			0.379389	0.750963	0.218278	0.171824	0.160991	0.158859	0.171289	0.134306	0.125086	0.14659
Exp. 2	0.0739856	0.0591936	0.0327748	0.127765	0.120612	0.244138	0.249289	0.269618	1	0.749237			0.305305	0.63257	0.152715	0.15394	0.139863	0.135161	0.126905	0.109247	0.101432	0.165501
Average	0.0974062	0.0518407	0.067756	0.136391	0.147605	0.247399	0.297377	0.181121	1	0.717355			0.342347	0.691766	0.185496	0.162882	0.150427	0.14701	0.149097	0.121776	0.113259	0.156045

## Sheet: 6a
The figure was prepared using MS Excel Box plot with inclusive medians.
Site	Rel. preference DNMT1 (based on NNCGNN profile)	Genomic methylation [%]
CG CG GG	<0.4	54.6542
CG CG CC	<0.4	81.0454
CG CG AG	<0.4	67.9663
CG CG AC	<0.4	66.3335
CG CG TC	<0.4	70.0542
CG CG TG	<0.4	79.3859
CG CG CG	<0.4	44.9738
CA CG CC	<0.4	93.6161
CA CG AG	<0.4	92.1222
CA CG GG	<0.4	88.3889
CA CG AC	<0.4	88.5438
CG CG AT	<0.4	89.365
CG CG GC	<0.4	55.631
CG CG CT	<0.4	61.2003
CG CG GA	0.4-0.6	60.6572
CG CG AA	0.4-0.6	72.9469
CT CG GG	0.4-0.6	89.4122
CT CG AG	0.4-0.6	90.1073
CG CG TT	0.4-0.6	74.4305
CG CG CA	0.4-0.6	68.8535
AG CG CC	0.4-0.6	80.0643
CA CG TC	0.4-0.6	89.6487
AG CG AG	0.4-0.6	90.4592
GG CG GG	0.4-0.6	84.814
CT CG AC	0.4-0.6	90.2553
CA CG TG	0.4-0.6	87.5878
CA CG CG	0.4-0.6	79.2559
GG CG CC	0.4-0.6	83.2753
GG CG AG	0.4-0.6	84.8699
CT CG CC	0.4-0.6	84.9619
CA CG AT	0.8-1	93.2614
AA CG GG	0.8-1	88.5607
AG CG AC	0.8-1	86.6338
AG CG GG	0.8-1	84.9398
AA CG AG	0.8-1	90.1473
CA CG GC	0.8-1	90.2305
CG CG GT	0.8-1	86.1586
GA CG AG	0.8-1	89.4066
CC CG GG	0.8-1	86.9903
CA CG AA	0.8-1	90.2773
AA CG CC	0.8-1	87.4164
CC CG AG	0.8-1	89.4944
CA CG GA	0.8-1	88.106
GG CG AC	0.8-1	87.8591
CT CG GA	0.8-1	88.0033
CT CG TC	0.8-1	89.533
AG CG TC	0.8-1	87.4999
TG CG CC	0.8-1	90.0782
AA CG AC	0.8-1	87.9644
AG CG TG	0.8-1	90.8151
GA CG AC	0.8-1	86.2547
CC CG CC	0.8-1	84.831
GA CG CC	0.8-1	83.0408
TG CG GG	0.8-1	84.7415
GA CG GG	0.8-1	91.3602
CA CG CA	0.8-1	90.8532
CT CG GC	0.8-1	92.3464
CA CG TT	0.8-1	88.1067
AG CG CG	0.8-1	61.4648
GG CG TC	0.8-1	82.8807
TG CG AG	0.8-1	88.8461
CT CG CA	0.8-1	88.9353
CT CG AA	0.8-1	94.0155
CA CG CT	0.8-1	90.8821
CT CG CG	0.8-1	67.7598
CC CG AC	0.8-1	86.6254
AG CG GC	0.8-1	82.1874
GC CG GG	0.8-1	88.1866
GT CG GG	0.8-1	86.7393
CA CG GT	0.8-1	92.2671
AT CG AG	0.8-1	94.0664
CG CG TA	0.8-1	81.3337
CT CG TG	0.8-1	92.1141
AG CG AT	0.8-1	94.3192
GT CG AG	0.8-1	90.203
AA CG TC	0.8-1	88.2034
TG CG AC	0.8-1	89.1255
AC CG GG	0.8-1	86.8816
GC CG CC	0.8-1	74.7159
CT CG AT	0.8-1	94.0944
CC CG TC	0.8-1	91.4225
TG CG TC	0.8-1	89.2836
GC CG AG	0.8-1	92.2911
AC CG AG	0.8-1	89.28
CC CG GC	0.8-1	88.1712
AC CG CC	0.8-1	83.8847
AT CG GG	0.8-1	91.1511
CC CG CA	0.8-1	84.978
GA CG TC	0.8-1	86.4459
GG CG CG	0.8-1	81.0366
CC CG GA	0.8-1	84.1718
AA CG TG	0.8-1	88.0175
GG CG AT	0.8-1	89.6442
GG CG AA	0.8-1	90.0212
AG CG CA	0.8-1	88.513
AT CG CC	0.8-1	89.4511
AA CG CG	0.8-1	74.759
AG CG TT	0.8-1	89.9445
GG CG TG	0.8-1	93.6581
TT CG GG	0.8-1	89.4952
AA CG AT	0.8-1	93.0029
CT CG GT	0.8-1	89.358
GA CG CG	0.8-1	70.468
CC CG CG	0.8-1	55.1825
AG CG CT	0.8-1	87.0022
AT CG AC	0.8-1	92.6548
TA CG CC	0.8-1	92.4194
TA CG AG	0.8-1	92.9058
TG CG TG	0.8-1	90.703
CT CG CT	0.8-1	90.5746
GT CG CC	0.8-1	87.8154
GT CG AC	0.8-1	88.6538
GG CG GA	0.8-1	91.1842
AG CG GA	0.8-1	88.0407
GG CG GC	0.8-1	74.3022
TA CG GG	0.8-1	92.0791
AG CG AA	0.8-1	91.1849
CC CG TG	0.8-1	88.3022
CT CG TT	0.8-1	90.2974
GC CG AC	0.8-1	86.3307
GC CG TC	0.8-1	86.1569
AA CG GC	0.8-1	89.475
TG CG CG	0.8-1	68.1322
GA CG AT	0.8-1	91.676
TT CG AG	0.8-1	94.0362
TT CG AC	>1	91.5214
AA CG AA	>1	90.4203
TA CG AC	>1	92.5068
GA CG AA	>1	90.7815
TT CG CC	>1	90.0728
AC CG AC	>1	87.9398
AC CG TC	>1	89.5354
CA CG TA	>1	92.1709
CC CG AT	>1	91.0776
GG CG CT	>1	80.3557
GG CG CA	>1	90.1904
GA CG TG	>1	89.6569
CT CG TA	>1	92.8707
CC CG AA	>1	89.3125
AA CG TT	>1	86.7751
GA CG GC	>1	85.9081
GG CG TT	>1	87.5912
TG CG GC	>1	85.5843
TG CG AT	>1	93.8642
AT CG TC	>1	91.7581
AT CG GC	>1	91.7708
AA CG CA	>1	90.7422
AC CG TG	>1	92.2614
GT CG TC	>1	86.4084
AA CG GA	>1	89.7329
TG CG TT	>1	90.7478
AC CG CG	>1	86.1546
CC CG TT	>1	88.6029
AG CG GT	>1	88.446
AC CG GA	>1	88.7765
AA CG CT	>1	89.807
AT CG GA	>1	92.0731
GA CG GA	>1	91.5409
GC CG GA	>1	85.495
GC CG CG	>1	55.4186
GG CG GT	>1	83.8394
CC CG CT	>1	84.9569
TA CG TC	>1	92.3157
GA CG CA	>1	89.3773
GC CG GC	>1	78.4026
AC CG GC	>1	85.5382
TG CG CT	>1	88.4769
GC CG TG	>1	90.1119
TG CG GA	>1	87.7041
AT CG CG	>1	89.151
GT CG GC	>1	86.2843
GT CG GA	>1	87.8673
TT CG GC	>1	90.497
GC CG CA	>1	85.5739
TT CG GA	>1	90.9073
GA CG CT	>1	87.2668
AT CG AT	>1	94.4467
GT CG AA	>1	91.6528
AT CG TG	>1	93.3598
CC CG GT	>1	86.8224
TT CG CA	>1	91.28
TT CG TC	>1	90.7254
TG CG CA	>1	88.8337
AC CG CA	>1	92.2168
GA CG TT	>1	88.2337
AT CG CA	>1	93.9364
TC CG GG	>1	84.2825
TC CG AG	>1	87.9907
GT CG CA	>1	88.884
TG CG AA	>1	91.0229
TA CG CG	>1	81.7571
GT CG CG	>1	67.0753
TC CG CC	>1	91.2286
AT CG AA	>1	93.5277
AC CG AT	>1	92.652
GT CG TG	>1	88.5534
TT CG AT	>1	93.7437
GC CG AA	>1	90.6163
TA CG AT	>1	94.7481
AA CG GT	>1	90.7059
GC CG AT	>1	91.7359
TT CG AA	>1	92.8728
TT CG TG	>1	90.3701
CC CG TA	>1	91.8709
GT CG AT	>1	92.7312
GC CG TT	>1	89.6954
TT CG CG	>1	72.7566
TG CG GT	>1	92.0425
AC CG AA	>1	91.7041
TA CG GC	>1	92.1891
TA CG TG	>1	92.1742
AT CG TT	>1	93.0327
TC CG TC	>1	91.5805
AG CG TA	>1	93.7726
GC CG CT	>1	82.2186
TC CG TG	>1	88.2534
GT CG CT	>1	86.9392
AC CG TT	>1	90.8632
GG CG TA	>1	92.4304
TA CG GA	>1	92.4471
AT CG GT	>1	92.7994
AT CG CT	>1	94.3185
TC CG AC	>1	87.7343
GA CG GT	>1	89.4918
TA CG AA	>1	93.6648
AC CG CT	>1	88.6334
GC CG GT	>1	85.4735
TC CG CG	>1	60.8488
GT CG GT	>1	88.2291
TA CG CA	>1	93.4609
TC CG GC	>1	85.5212
TT CG CT	>1	91.1789
TA CG CT	>1	93.6145
GT CG TT	>1	88.3299
TA CG TT	>1	92.2206
TT CG TT	>1	90.6004
GC CG TA	>1	92.304
AC CG GT	>1	88.8833
AT CG TA	>1	94.6849
TC CG GA	>1	87.4438
TT CG GT	>1	91.5573
AA CG TA	>1	92.2842
TC CG CA	>1	87.759
TG CG TA	>1	93.5212
GT CG TA	>1	92.3847
TT CG TA	>1	93.3931
AC CG TA	>1	93.732
GA CG TA	>1	92.3453
TA CG GT	>1	93.5663
TC CG AT	>1	92.2509
TC CG CT	>1	88.0624
TC CG TT	>1	89.5256
TC CG AA	>1	90.711
TC CG GT	>1	88.625
TC CG TA	>1	92.2837
TA CG TA	>1	94.3846

## Sheet: 6b
The figure was prepared using MS Excel Box plot with inclusive medians.
Site	Rel. preference DNMT1 (based on NNCGNN profile)	Genomic methylation [%]
CG CG GG	<0.4	60.2801
CG CG CC	<0.4	63.961
CG CG AG	<0.4	69
CG CG AC	<0.4	66.4781
CG CG TC	<0.4	63.7363
CG CG TG	<0.4	70.1038
CG CG CG	<0.4	53.7342
CA CG CC	<0.4	78.3273
CA CG AG	<0.4	66.8055
CA CG GG	<0.4	66.6441
CA CG AC	<0.4	68.2598
CG CG AT	<0.4	76.2523
CG CG GC	<0.4	61.0477
CG CG CT	<0.4	65.0273
CG CG GA	0.4-0.6	65.9563
CG CG AA	0.4-0.6	69.917
CT CG GG	0.4-0.6	63.9546
CT CG AG	0.4-0.6	59.4045
CG CG TT	0.4-0.6	70.9615
CG CG CA	0.4-0.6	66.3012
AG CG CC	0.4-0.6	72.2043
CA CG TC	0.4-0.6	69.8756
AG CG AG	0.4-0.6	69.2506
GG CG GG	0.4-0.6	67.2113
CT CG AC	0.4-0.6	62.844
CA CG TG	0.4-0.6	66.7323
CA CG CG	0.4-0.6	76.2769
GG CG CC	0.4-0.6	71.0424
GG CG AG	0.4-0.6	68.5431
CT CG CC	0.4-0.6	67.4245
CA CG AT	0.8-1	75.5611
AA CG GG	0.8-1	65.8514
AG CG AC	0.8-1	71.2766
AG CG GG	0.8-1	72.9632
AA CG AG	0.8-1	62.9457
CA CG GC	0.8-1	74.3229
CG CG GT	0.8-1	77.8304
GA CG AG	0.8-1	71.1359
CC CG GG	0.8-1	52.7804
CA CG AA	0.8-1	68.0441
AA CG CC	0.8-1	66.8763
CC CG AG	0.8-1	62.8191
CA CG GA	0.8-1	74.4066
GG CG AC	0.8-1	68.6317
CT CG GA	0.8-1	70.2597
CT CG TC	0.8-1	72.1325
AG CG TC	0.8-1	74.3887
TG CG CC	0.8-1	76.0069
AA CG AC	0.8-1	67.2634
AG CG TG	0.8-1	76.7602
GA CG AC	0.8-1	73.1893
CC CG CC	0.8-1	68.1252
GA CG CC	0.8-1	72.3891
TG CG GG	0.8-1	75.5222
GA CG GG	0.8-1	76.3055
CA CG CA	0.8-1	80.4478
CT CG GC	0.8-1	67.9851
CA CG TT	0.8-1	65.3774
AG CG CG	0.8-1	61.1111
GG CG TC	0.8-1	69.996
TG CG AG	0.8-1	74.6767
CT CG CA	0.8-1	74.8515
CT CG AA	0.8-1	71.0554
CA CG CT	0.8-1	78.1057
CT CG CG	0.8-1	68.4211
CC CG AC	0.8-1	66.58
AG CG GC	0.8-1	69.4099
GC CG GG	0.8-1	62.1965
GT CG GG	0.8-1	62.6533
CA CG GT	0.8-1	76.506
AT CG AG	0.8-1	74.8503
CG CG TA	0.8-1	73.3577
CT CG TG	0.8-1	65.6689
AG CG AT	0.8-1	81.8977
GT CG AG	0.8-1	59.8773
AA CG TC	0.8-1	62.475
TG CG AC	0.8-1	77.3481
AC CG GG	0.8-1	62.0263
GC CG CC	0.8-1	69.0907
CT CG AT	0.8-1	75.4743
CC CG TC	0.8-1	75.19
TG CG TC	0.8-1	76.9406
GC CG AG	0.8-1	69.8396
AC CG AG	0.8-1	73.5351
CC CG GC	0.8-1	67.4496
AC CG CC	0.8-1	75.2141
AT CG GG	0.8-1	73.1678
CC CG CA	0.8-1	74.9935
GA CG TC	0.8-1	67.9431
GG CG CG	0.8-1	66.9794
CC CG GA	0.8-1	59.5352
AA CG TG	0.8-1	64.5161
GG CG AT	0.8-1	77.5396
GG CG AA	0.8-1	73.8913
AG CG CA	0.8-1	75.9901
AT CG CC	0.8-1	76.0632
AA CG CG	0.8-1	67.3358
AG CG TT	0.8-1	74.189
GG CG TG	0.8-1	78.4878
TT CG GG	0.8-1	70.6677
AA CG AT	0.8-1	69.6667
CT CG GT	0.8-1	67.7966
GA CG CG	0.8-1	70.8274
CC CG CG	0.8-1	61.3203
AG CG CT	0.8-1	75.6631
AT CG AC	0.8-1	75.2351
TA CG CC	0.8-1	81.1359
TA CG AG	0.8-1	73.5376
TG CG TG	0.8-1	79.5363
CT CG CT	0.8-1	72.5954
GT CG CC	0.8-1	69.2405
GT CG AC	0.8-1	71.0247
GG CG GA	0.8-1	77.0539
AG CG GA	0.8-1	74.6739
GG CG GC	0.8-1	67.9153
TA CG GG	0.8-1	75.923
AG CG AA	0.8-1	72.51
CC CG TG	0.8-1	65.5361
CT CG TT	0.8-1	61.4509
GC CG AC	0.8-1	69.1375
GC CG TC	0.8-1	71.1382
AA CG GC	0.8-1	66.1215
TG CG CG	0.8-1	66.1238
GA CG AT	0.8-1	76.145
TT CG AG	0.8-1	73.7794
TT CG AC	>1	75.3425
AA CG AA	>1	65.2278
TA CG AC	>1	78.4404
GA CG AA	>1	74.2806
TT CG CC	>1	78.6197
AC CG AC	>1	73.1523
AC CG TC	>1	76.7544
CA CG TA	>1	78.4111
CC CG AT	>1	72.6356
GG CG CT	>1	73.8741
GG CG CA	>1	77.5647
GA CG TG	>1	74.0471
CT CG TA	>1	76.082
CC CG AA	>1	68.1782
AA CG TT	>1	56.3253
GA CG GC	>1	74.5516
GG CG TT	>1	72.0501
TG CG GC	>1	75.3628
TG CG AT	>1	82.5373
AT CG TC	>1	79.3478
AT CG GC	>1	77.5229
AA CG CA	>1	75.9085
AC CG TG	>1	75.9634
GT CG TC	>1	67.9115
AA CG GA	>1	72.7007
TG CG TT	>1	75.7739
AC CG CG	>1	70.0467
CC CG TT	>1	66.0144
AG CG GT	>1	75.6449
AC CG GA	>1	68.1874
AA CG CT	>1	74.2424
AT CG GA	>1	76.6816
GA CG GA	>1	81.2605
GC CG GA	>1	67.1711
GC CG CG	>1	60.8071
GG CG GT	>1	74.7754
CC CG CT	>1	74.3825
TA CG TC	>1	77.1863
GA CG CA	>1	79.6675
GC CG GC	>1	63.0626
AC CG GC	>1	70.2556
TG CG CT	>1	78.5821
GC CG TG	>1	70.9625
TG CG GA	>1	78.861
AT CG CG	>1	79.3831
GT CG GC	>1	70.0071
GT CG GA	>1	72.1219
TT CG GC	>1	72.5183
GC CG CA	>1	75.0831
TT CG GA	>1	73.665
GA CG CT	>1	77.3509
AT CG AT	>1	72.5694
GT CG AA	>1	73.8506
AT CG TG	>1	74.3276
CC CG GT	>1	62.4239
TT CG CA	>1	79.5122
TT CG TC	>1	78.125
TG CG CA	>1	78.5885
AC CG CA	>1	81.3678
GA CG TT	>1	64.3533
AT CG CA	>1	84.6743
TC CG GG	>1	60.6547
TC CG AG	>1	69.5335
GT CG CA	>1	73.9454
TG CG AA	>1	77.9388
TA CG CG	>1	76.0618
GT CG CG	>1	63.6724
TC CG CC	>1	76.728
AT CG AA	>1	70.6827
AC CG AT	>1	78.6787
GT CG TG	>1	67.4274
TT CG AT	>1	73.1061
GC CG AA	>1	74.524
TA CG AT	>1	84.5714
AA CG GT	>1	69.5556
GC CG AT	>1	76.4873
TT CG AA	>1	76.2803
TT CG TG	>1	73.2143
CC CG TA	>1	78.9902
GT CG AT	>1	77.6786
GC CG TT	>1	69.4158
TT CG CG	>1	68.7386
TG CG GT	>1	83.1781
AC CG AA	>1	76.7094
TA CG GC	>1	80.4211
TA CG TG	>1	80.4029
AT CG TT	>1	73.7931
TC CG TC	>1	78.9386
AG CG TA	>1	78.5479
GC CG CT	>1	73.0905
TC CG TG	>1	73.0638
GT CG CT	>1	75.2708
AC CG TT	>1	71.6738
GG CG TA	>1	84.2105
TA CG GA	>1	77.0774
AT CG GT	>1	72.8916
AT CG CT	>1	78.7532
TC CG AC	>1	73.93
GA CG GT	>1	76.3864
TA CG AA	>1	78.1659
AC CG CT	>1	75.9243
GC CG GT	>1	69.3261
TC CG CG	>1	67.1669
GT CG GT	>1	74.321
TA CG CA	>1	84.4262
TC CG GC	>1	69.4394
TT CG CT	>1	77.0202
TA CG CT	>1	81.2865
GT CG TT	>1	61.0687
TA CG TT	>1	65.0718
TT CG TT	>1	72.3451
GC CG TA	>1	82.2736
AC CG GT	>1	71.8447
AT CG TA	>1	76.5432
TC CG GA	>1	68.7004
TT CG GT	>1	73.4653
AA CG TA	>1	72.4719
TC CG CA	>1	79.4801
TG CG TA	>1	81.9572
GT CG TA	>1	76.8166
TT CG TA	>1	71.6129
AC CG TA	>1	84.2767
GA CG TA	>1	85.1986
TA CG GT	>1	81.8182
TC CG AT	>1	79.704
TC CG CT	>1	76.0924
TC CG TT	>1	72.7273
TC CG AA	>1	74.5098
TC CG GT	>1	69.0443
TC CG TA	>1	80.0595
TA CG TA	>1	82.7778

## Sheet: 6c
The figure was prepared using MS Excel Box plot with inclusive medians.
Site	Rel. preference DNMT1 (based on NNCGNN profile)	Genomic demethylation [%]
CG CG GG	<0.4	44.8803
CG CG CC	<0.4	44.0108
CG CG AG	<0.4	45.405
CG CG AC	<0.4	43.4328
CG CG TC	<0.4	42.5384
CG CG TG	<0.4	33.0076
CG CG CG	<0.4	47.8831
CA CG CC	<0.4	39.2344
CA CG AG	<0.4	45.4039
CA CG GG	<0.4	44.3018
CA CG AC	<0.4	41.7143
CG CG AT	<0.4	45.7182
CG CG GC	<0.4	45.911
CG CG CT	<0.4	46.9559
CG CG GA	0.4-0.6	43.8173
CG CG AA	0.4-0.6	47.343
CT CG GG	0.4-0.6	30.7607
CT CG AG	0.4-0.6	41.8853
CG CG TT	0.4-0.6	46.875
CG CG CA	0.4-0.6	45.8716
AG CG CC	0.4-0.6	41.7489
CA CG TC	0.4-0.6	42.6901
AG CG AG	0.4-0.6	40.5254
GG CG GG	0.4-0.6	48.1917
CT CG AC	0.4-0.6	43.3404
CA CG TG	0.4-0.6	36.2934
CA CG CG	0.4-0.6	48.1685
GG CG CC	0.4-0.6	41.2979
GG CG AG	0.4-0.6	44.6703
CT CG CC	0.4-0.6	39.6104
CA CG AT	0.6-0.8	43.578
AA CG GG	0.6-0.8	37.6294
AG CG AC	0.6-0.8	47.6447
AG CG GG	0.6-0.8	46.1064
AA CG AG	0.6-0.8	38.6047
CA CG GC	0.6-0.8	45.1299
CG CG GT	0.6-0.8	43.0645
GA CG AG	0.6-0.8	44.7548
CC CG GG	0.6-0.8	42.6857
CA CG AA	0.6-0.8	47.1616
AA CG CC	0.6-0.8	31.6265
CC CG AG	0.6-0.8	46.9259
CA CG GA	0.6-0.8	46.4183
GG CG AC	0.6-0.8	43.7092
CT CG GA	0.6-0.8	38.2637
CT CG TC	0.6-0.8	43.5081
AG CG TC	0.6-0.8	42.3918
TG CG CC	0.6-0.8	39.8077
AA CG AC	0.6-0.8	41.3333
AG CG TG	0.6-0.8	31.9907
GA CG AC	0.6-0.8	45.6107
CC CG CC	0.6-0.8	38.0531
GA CG CC	0.6-0.8	35.8044
TG CG GG	0.6-0.8	35.3177
GA CG GG	0.6-0.8	48.1743
CA CG CA	0.6-0.8	48.8889
CT CG GC	0.6-0.8	35.6996
CA CG TT	0.6-0.8	47.8702
AG CG CG	0.6-0.8	46.4303
GG CG TC	0.6-0.8	40.6428
TG CG AG	0.6-0.8	38.2857
CT CG CA	0.6-0.8	49.7024
CT CG AA	0.6-0.8	43.9776
CA CG CT	0.6-0.8	48.6692
CT CG CG	0.6-0.8	39.4647
CC CG AC	0.8-1	38.2576
AG CG GC	0.8-1	42.868
GC CG GG	0.8-1	40.209
GT CG GG	0.8-1	34.3111
CA CG GT	0.8-1	45.4737
AT CG AG	0.8-1	41.9833
CG CG TA	0.8-1	41.0885
CT CG TG	0.8-1	34.6939
AG CG AT	0.8-1	39.3617
GT CG AG	0.8-1	42.1107
AA CG TC	0.8-1	42.011
TG CG AC	0.8-1	40.8163
AC CG GG	0.8-1	43.1442
GC CG CC	0.8-1	36.3868
CT CG AT	0.8-1	41.8936
CC CG TC	0.8-1	41.5404
TG CG TC	0.8-1	34.8236
GC CG AG	0.8-1	34.3558
AC CG AG	0.8-1	42.3653
CC CG GC	0.8-1	42.7723
AC CG CC	0.8-1	43.1034
AT CG GG	0.8-1	30.0266
CC CG CA	0.8-1	41.2903
GA CG TC	0.8-1	44.0367
GG CG CG	0.8-1	55.7712
CC CG GA	0.8-1	43.2039
AA CG TG	0.8-1	38.1387
GG CG AT	0.8-1	39.2104
GG CG AA	0.8-1	46.0658
AG CG CA	0.8-1	40.9241
AT CG CC	0.8-1	39.2704
AA CG CG	0.8-1	37.3992
AG CG TT	0.8-1	41.5321
GG CG TG	0.8-1	41.9046
TT CG GG	0.8-1	26.5473
AA CG AT	0.8-1	40.4092
CT CG GT	0.8-1	37.5025
GA CG CG	0.8-1	46.9731
CC CG CG	0.8-1	41.5816
AG CG CT	0.8-1	43.2432
AT CG AC	0.8-1	43.2432
TA CG CC	0.8-1	31.9811
TA CG AG	0.8-1	38.608
TG CG TG	0.8-1	28.6097
CT CG CT	0.8-1	46.7662
GT CG CC	0.8-1	38.3734
GT CG AC	0.8-1	41.2181
GG CG GA	0.8-1	50.1037
AG CG GA	0.8-1	41.6304
GG CG GC	0.8-1	43.9371
TA CG GG	0.8-1	38.6333
AG CG AA	0.8-1	40.6375
CC CG TG	0.8-1	37.66
CT CG TT	0.8-1	45.3393
GC CG AC	0.8-1	42.5595
GC CG TC	0.8-1	42.3285
AA CG GC	0.8-1	42
TG CG CG	0.8-1	41.2451
GA CG AT	0.8-1	40.6607
TT CG AG	0.8-1	35.5226
TT CG AC	>1	42.623
AA CG AA	>1	41.247
TA CG AC	>1	41.8953
GA CG AA	>1	46.9424
TT CG CC	>1	34.6035
AC CG AC	>1	42.7083
AC CG TC	>1	46.4377
CA CG TA	>1	44.8087
CC CG AT	>1	39.4521
GG CG CT	>1	42.6203
GG CG CA	>1	49.7744
GA CG TG	>1	40.6562
CT CG TA	>1	42.9757
CC CG AA	>1	43.6658
AA CG TT	>1	37.3166
GA CG GC	>1	46.0644
GG CG TT	>1	44.2612
TG CG GC	>1	40.5495
TG CG AT	>1	36.6337
AT CG TC	>1	39.123
AT CG GC	>1	34.5146
AA CG CA	>1	46.6292
AC CG TG	>1	40.5844
GT CG TC	>1	39.6005
AA CG GA	>1	44.5255
TG CG TT	>1	37.9058
AC CG CG	>1	43.7653
CC CG TT	>1	50.2626
AG CG GT	>1	38.7656
AC CG GA	>1	45.7399
AA CG CT	>1	33.9321
AT CG GA	>1	37.7134
GA CG GA	>1	51.7568
GC CG GA	>1	42.6637
GC CG CG	>1	40.9751
GG CG GT	>1	40.6119
CC CG CT	>1	47.4609
TA CG TC	>1	44.8358
GA CG CA	>1	52.7076
GC CG GC	>1	41.1111
AC CG GC	>1	41.8675
TG CG CT	>1	36.94
GC CG TG	>1	37.7807
TG CG GA	>1	34.2568
AT CG CG	>1	39.9084
GT CG GC	>1	36.2089
GT CG GA	>1	39.8078
TT CG GC	>1	31.4518
GC CG CA	>1	42.5606
TT CG GA	>1	33.1466
GA CG CT	>1	42.3414
AT CG AT	>1	41.629
GT CG AA	>1	42.7924
AT CG TG	>1	33.8225
CC CG GT	>1	40.0209
TT CG CA	>1	41.8567
TT CG TC	>1	42.5617
TG CG CA	>1	40.8759
AC CG CA	>1	45.0617
GA CG TT	>1	44.1954
AT CG CA	>1	44.3396
TC CG GG	>1	39.4891
TC CG AG	>1	35.2215
GT CG CA	>1	48.3622
TG CG AA	>1	35.0622
TA CG CG	>1	36.811
GT CG CG	>1	41.4083
TC CG CC	>1	32.8592
AT CG AA	>1	44.4444
AC CG AT	>1	44.8276
GT CG TG	>1	35.0746
TT CG AT	>1	36.6424
GC CG AA	>1	41.092
TA CG AT	>1	40.8088
AA CG GT	>1	38.2009
GC CG AT	>1	38.5159
TT CG AA	>1	40.8115
TT CG TG	>1	32.6882
CC CG TA	>1	46.5041
GT CG AT	>1	40.7008
GC CG TT	>1	40.8861
TT CG CG	>1	36.2874
TG CG GT	>1	32.8838
AC CG AA	>1	36.1446
TA CG GC	>1	41.6589
TA CG TG	>1	40.3226
AT CG TT	>1	43.53
TC CG TC	>1	42.2056
AG CG TA	>1	43.2673
GC CG CT	>1	39.2808
TC CG TG	>1	37.042
GT CG CT	>1	40.6504
AC CG TT	>1	44.836
GG CG TA	>1	45.4482
TA CG GA	>1	43.3437
AT CG GT	>1	35.0835
AT CG CT	>1	43.8596
TC CG AC	>1	41.4634
GA CG GT	>1	43.4804
TA CG AA	>1	37.1901
AC CG CT	>1	44.3841
GC CG GT	>1	40.4375
TC CG CG	>1	38.1796
GT CG GT	>1	33.371
TA CG CA	>1	45.0777
TC CG GC	>1	37.6141
TT CG CT	>1	42.8147
TA CG CT	>1	41.4538
GT CG TT	>1	40.1768
TA CG TT	>1	48.3084
TT CG TT	>1	40.664
GC CG TA	>1	44.665
AC CG GT	>1	40.8257
AT CG TA	>1	43.9637
TC CG GA	>1	41.7442
TT CG GT	>1	35.3649
AA CG TA	>1	46.7026
TC CG CA	>1	42.8246
TG CG TA	>1	33.7565
GT CG TA	>1	43.9535
TT CG TA	>1	41.2555
AC CG TA	>1	48.5313
GA CG TA	>1	48.5934
TA CG GT	>1	40.0633
TC CG AT	>1	33.3333
TC CG CT	>1	43.5854
TC CG TT	>1	41.0657
TC CG AA	>1	43.7827
TC CG GT	>1	39.0547
TC CG TA	>1	43.8284
TA CG TA	>1	47.4627

## Sheet: S3b
The figure was prepared using MS Excel Box plot with inclusive medians.
DNMT1 activity random
R1	R2
0.261428	<0.7
0.278419	<0.7
0.313848	<0.7
0.32887	<0.7
0.374354	<0.7
0.40127	<0.7
0.431045	<0.7
0.407788	<0.7
0.389587	0.7
0.431442	0.7
0.484042	0.7
0.509141	0.7
0.466303	0.7
0.479897	0.7
0.412487	0.7
0.480626	0.7
0.571602	0.7
0.499197	0.7
0.46095	0.7
0.537999	0.7
0.506052	0.8
0.543799	0.8
0.588823	0.8
0.536941	0.8
0.515034	0.8
0.558841	0.8
0.561364	0.8
0.644086	0.8
0.649518	0.8
0.618377	0.8
0.569814	0.8
0.542927	0.8
0.551214	0.8
0.704513	0.8
0.599539	0.8
0.593965	0.8
0.647789	0.8
0.565751	0.9
0.726019	0.9
0.7641	0.9
0.706658	0.9
0.719496	0.9
0.487604	0.9
0.720867	0.9
0.713666	0.9
0.541581	0.9
0.651378	0.9
0.644136	0.9
0.717285	0.9
0.694958	0.9
0.778169	0.9
0.640395	0.9
0.677715	0.9
0.6341	0.9
0.794389	0.9
0.782369	0.9
0.728209	0.9
0.830247	0.9
0.741873	0.9
0.650617	0.9
0.857139	0.9
0.710302	0.9
0.674127	0.9
0.705464	0.9
0.635049	0.9
0.736294	0.9
0.656559	0.9
0.781953	0.9
0.856067	0.9
0.780068	1
0.817356	1
0.776997	1
0.715358	1
1.00916	1
0.812576	1
0.915805	1
0.775341	1
0.829758	1
0.730827	1
0.958935	1
0.887748	1
0.764124	1
0.876408	1
0.971635	1
0.910481	1
0.895959	1
0.881915	1
0.801534	1
0.898698	1
0.778073	1
0.862858	1
0.785386	1
0.914944	1
0.856493	1
0.946044	1
0.802907	1
0.94386	1
0.957717	1
0.895204	1
0.779098	1
0.999814	1
0.878761	1
0.883747	1
0.866705	1
1.03706	1
0.817457	1
0.865552	1
1.03754	1
0.965794	1
0.798082	1
0.877577	1
0.811352	1
0.931963	1
0.972999	1
0.908435	1
1.00456	1
1.12749	1
0.775745	1
0.947764	1
0.887235	1
0.926232	1
0.899542	1
0.979149	1
1.02406	1
0.994563	1
0.917905	1
0.909673	1
1.05684	1
0.921022	1
1.08835	1
0.802736	1
1.03676	1
1.04187	1
0.900598	1
0.910214	1
1.19163	1
1.12349	1
1.008	1
1.09805	1.1
1.03549	1.1
1.13545	1.1
1.02002	1.1
1.10944	1.1
1.14774	1.1
1.10701	1.1
0.806718	1.1
1.11169	1.1
1.0692	1.1
1.29217	1.1
1.0542	1.1
1.11481	1.1
0.949537	1.1
1.1363	1.1
1.19451	1.1
1.03711	1.1
1.17222	1.1
1.1507	1.1
1.12298	1.1
0.994021	1.1
0.979215	1.1
1.18388	1.1
1.31689	1.1
1.04834	1.1
1.22793	1.1
1.17094	1.1
1.14917	1.1
1.0714	1.1
1.11385	1.1
1.31874	1.1
1.11811	1.1
1.14459	1.1
1.18735	1.1
1.10251	1.1
1.22828	1.1
1.11073	1.1
1.17145	1.1
1.10505	1.1
1.07995	1.1
1.25931	1.1
1.10455	1.1
1.3463	1.1
1.23769	1.1
1.06905	1.1
1.18989	1.1
1.2373	1.1
1.23192	1.1
1.30813	1.1
1.08809	1.1
1.3472	1.1
1.1904	1.1
1.17107	1.1
1.18359	1.1
1.26694	1.1
1.20328	1.1
1.09304	1.1
1.47666	1.1
1.31776	1.1
1.29574	1.1
1.15971	1.1
1.16064	1.1
1.21914	1.1
1.19445	1.1
1.20154	1.1
1.37019	1.1
1.33451	1.1
1.29089	1.1
1.3042	1.1
1.44763	1.1
1.44369	1.1
1.24609	1.1
1.13926	1.1
1.52774	1.1
1.46195	1.1
1.42106	1.1
1.43547	1.1
1.58165	1.1
1.23682	1.1
1.40149	1.1
1.31751	1.1
1.48582	1.2
1.29811	1.2
1.26371	1.2
1.36116	1.2
1.62018	1.2
1.44925	1.2
1.33256	1.2
1.56338	1.2
1.30008	1.2
1.45776	1.2
1.41688	1.2
1.48886	1.2
1.38233	1.2
1.60394	1.2
1.36741	1.2
1.57202	1.2
1.53779	1.2
1.81438	1.2
1.46155	1.2
1.56671	1.2
1.54776	1.2
1.55834	1.2
1.67546	1.2
1.78903	1.2
1.70899	1.2
1.61903	1.2
1.88416	1.2
1.52928	1.2
1.68549	1.2
2.00907	1.2
1.52778	1.2
1.33568	1.2
1.75311	1.2
1.47299	1.2
1.77369	1.2
2.24536	1.2
2.1135	1.2

## Sheet: S4b
The figure was prepared using MS Excel Box plot with inclusive medians.
Activity random flank substrate (NGS)	Activity long substrate (44 sites)
0.330425	<0.2
0.160187	<0.2
0.15066	0.2
0.357903	0.2
0.318384	0.2
0.349709	0.2
0.37944	0.2
0.387311	0.2
0.136045	0.2
0.250961	0.2
0.398153	0.3
0.186326	0.3
0.241346	0.3
0.302226	0.3
0.375531	0.3
0.334685	0.3
0.401047	0.4
0.309781	0.4
0.57656	0.4
0.481129	0.4
0.614296	0.5
0.6244	0.5
0.733021	0.5
0.638189	0.5
0.263702	0.5
0.319796	0.5
0.401295	0.5
0.360744	0.5
0.395206	0.5
0.352723	0.5
0.419133	0.5
0.500797	0.6
0.325583	0.6
0.424247	0.6
0.567496	0.6
0.567927	0.6
0.54917	0.6
0.523197	0.6
0.510392	0.6
0.619865	0.6
0.399216	>0.6
0.656069	>0.6
0.426148	>0.6
0.611517	>0.6
